# Supplementary material for: Drug-induced fever: a pharmacovigilance analysis based on the FDA adverse event reporting system
Source: Int J Clin Pharm. 2026 Apr 1;48(4):1370–80. doi: 10.1007/s11096-026-02113-3 (PMC13369028; doi:10.1007/s11096-026-02113-3)
Supplement: Supplementary file 1 — Supplementary file1 (XLSX 10 kb) [file 11096_2026_2113_MOESM1_ESM.xlsx]

## Sheet: Sheet1
Table S1. Lowest Level Terms for "Pyrexia" identification
LLT_code	LLT_name
10008532	Chills & fever
10008533	Chills and fever
10013697	Drug fever
10016289	Febrile reaction
10016558	Fever
10016559	Fever chills
10016563	Fever of unknown origin
10019341	Heat production increased
10019344	Heat retention
10020083	High temperature
10022571	Intermittent pyrexia
10034533	Periodic fever
10037511	PUO
10037661	Pyrexia abnormal
10037662	Pyrexia drug
10037663	Pyrexia NOS
10037664	Pyrexia of unknown origin
10037665	Pyrexia of unknown origin (excl puerperal)
10037668	Pyrexial
10037946	Reaction febrile
10041021	Slight fever
10041523	Spiking temperature
10053568	Slight temperature
10058698	Intermittent fever
10063757	Cotton fever
10065377	Febricula
10065602	Fluctuating fever
10066565	Chronic fever
10072803	Acute febrile illness
10073718	Feverish
10076724	Pyrogenic reaction
10078900	Subfebrile
10082521	Low grade fever
10084400	Subjective fever
