# Supplementary material for: Drug-induced fever: a pharmacovigilance analysis based on the FDA adverse event reporting system
Source: Int J Clin Pharm. 2026 Apr 1;48(4):1370–80. doi: 10.1007/s11096-026-02113-3 (PMC13369028; doi:10.1007/s11096-026-02113-3)
Supplement: Supplementary file 3 — Supplementary file3 (XLSX 17 kb) [file 11096_2026_2113_MOESM3_ESM.xlsx]

## Sheet: Table S3
Table S3. Signaling drugs associated with drug-induced fever from the FAERS
Drug	ATC code	n	ROR(95%CI)	PRR(χ2)	EBGM(EBGM05)	IC(IC025)	SPCs indicate drug fever risk
Antineoplastic and immunomodulating agents (n=29186)
Rituximab	L01FA01	3650	2.17 ( 2.1 - 2.24 )	2.12 ( 2150.29 )	2.09 ( 2.02 )	1.07 ( 1.02 )	Yes
Dabrafenib	L01EC02	1803	13.74 ( 13.03 - 14.48 )	10.87 ( 16348.25 )	10.78 ( 10.22 )	3.43 ( 3.35 )	Yes
Ciclosporin	L04AD01	1535	2.98 ( 2.83 - 3.14 )	2.86 ( 1882.02 )	2.85 ( 2.7 )	1.51 ( 1.43 )	Yes
Everolimus	L01EG02	1203	2.82 ( 2.66 - 2.99 )	2.72 ( 1328.44 )	2.71 ( 2.56 )	1.44 ( 1.35 )	Yes
Gemcitabine	L01BC05	1055	2.46 ( 2.32 - 2.62 )	2.39 ( 866.85 )	2.38 ( 2.24 )	1.25 ( 1.16 )	Yes
Docetaxel	L01CD02	1040	2.7 ( 2.54 - 2.87 )	2.61 ( 1046.56 )	2.6 ( 2.44 )	1.38 ( 1.28 )	Yes
Atezolizumab	L01FF05	971	2.53 ( 2.37 - 2.7 )	2.45 ( 849.29 )	2.45 ( 2.29 )	1.29 ( 1.19 )	Yes
Alemtuzumab	L04AG06	890	6.12 ( 5.71 - 6.56 )	5.53 ( 3357.91 )	5.51 ( 5.14 )	2.46 ( 2.35 )	Yes
Cytarabine	L01BC01	853	4.79 ( 4.46 - 5.14 )	4.44 ( 2307.96 )	4.42 ( 4.12 )	2.14 ( 2.03 )	Yes
Antithymocyte immunoglobulin	L04AA04	834	8.74 ( 8.12 - 9.42 )	7.53 ( 4803.29 )	7.5 ( 6.97 )	2.91 ( 2.79 )	Yes
Blinatumomab	L01FX07	801	6.48 ( 6.01 - 6.97 )	5.81 ( 3246.23 )	5.79 ( 5.38 )	2.53 ( 2.42 )	Yes
Trametinib	L01EE01	753	7.41 ( 6.86 - 8 )	6.54 ( 3594.05 )	6.52 ( 6.03 )	2.7 ( 2.58 )	Yes
Azacitidine	L01BC07	739	2.54 ( 2.35 - 2.73 )	2.46 ( 649.6 )	2.45 ( 2.28 )	1.29 ( 1.18 )	Yes
Cisplatin	L01XA01	686	2.41 ( 2.24 - 2.61 )	2.34 ( 538.46 )	2.34 ( 2.17 )	1.23 ( 1.11 )	Yes
Tisagenlecleucel	L01XL04	683	18.23 ( 16.68 - 19.91 )	13.42 ( 7989.04 )	13.38 ( 12.24 )	3.74 ( 3.59 )	Yes
Canakinumab	L04AC08	665	7.96 ( 7.33 - 8.64 )	6.95 ( 3447.27 )	6.93 ( 6.38 )	2.79 ( 2.66 )	No
Sorafenib	L01EX02	646	2.42 ( 2.23 - 2.62 )	2.35 ( 508.69 )	2.34 ( 2.16 )	1.23 ( 1.11 )	Yes
Bendamustine	L01AA09	629	4.03 ( 3.71 - 4.37 )	3.79 ( 1315.77 )	3.78 ( 3.49 )	1.92 ( 1.79 )	Yes
Peginterferon alfa 2a	L03AB11	599	2.41 ( 2.22 - 2.62 )	2.34 ( 468.61 )	2.34 ( 2.15 )	1.22 ( 1.1 )	Yes
Axicabtagene ciloleucel	L01XL03	590	5.53 ( 5.07 - 6.02 )	5.05 ( 1950.99 )	5.04 ( 4.62 )	2.33 ( 2.2 )	Yes
Ipilimumab	L01FX04	579	2.36 ( 2.17 - 2.56 )	2.29 ( 430.19 )	2.29 ( 2.11 )	1.2 ( 1.07 )	Yes
Peginterferon alfa 2b	L03AB10	579	4.02 ( 3.7 - 4.38 )	3.79 ( 1208.04 )	3.78 ( 3.47 )	1.92 ( 1.79 )	Yes
Filgrastim	L03AA16	570	3.05 ( 2.8 - 3.32 )	2.93 ( 735.38 )	2.92 ( 2.68 )	1.55 ( 1.42 )	Yes
Interferon beta 1b	L03AB08	563	2.72 ( 2.5 - 2.97 )	2.63 ( 579.06 )	2.62 ( 2.41 )	1.39 ( 1.26 )	Yes
Leflunomide	L04AK01	545	2.57 ( 2.36 - 2.8 )	2.49 ( 493.4 )	2.48 ( 2.28 )	1.31 ( 1.18 )	No
Fludarabine	L01BB05	501	3.55 ( 3.24 - 3.88 )	3.37 ( 849.51 )	3.36 ( 3.07 )	1.75 ( 1.61 )	Yes
Regorafenib	L01EX05	489	3.75 ( 3.42 - 4.11 )	3.55 ( 910.14 )	3.54 ( 3.23 )	1.82 ( 1.68 )	Yes
Obinutuzumab	L01FA03	464	3.25 ( 2.96 - 3.57 )	3.1 ( 673.65 )	3.1 ( 2.82 )	1.63 ( 1.49 )	Yes
Ofatumumab	L01FA02	457	3.96 ( 3.6 - 4.35 )	3.73 ( 928.94 )	3.72 ( 3.38 )	1.9 ( 1.75 )	Yes
Vemurafenib	L01EC01	376	2.93 ( 2.64 - 3.25 )	2.82 ( 449.59 )	2.81 ( 2.54 )	1.49 ( 1.33 )	Yes
Brentuximab vedotin	L01FX05	352	3.1 ( 2.79 - 3.46 )	2.97 ( 469.66 )	2.97 ( 2.66 )	1.57 ( 1.4 )	Yes
Melphalan	L01AA03	326	3.21 ( 2.87 - 3.59 )	3.07 ( 463.46 )	3.06 ( 2.74 )	1.62 ( 1.44 )	Yes
Lapatinib	L01EH01	326	2.94 ( 2.63 - 3.29 )	2.82 ( 391.6 )	2.82 ( 2.52 )	1.5 ( 1.32 )	No
Epirubicin	L01DB03	283	2.5 ( 2.22 - 2.82 )	2.43 ( 242.54 )	2.43 ( 2.15 )	1.28 ( 1.1 )	Yes
Azathioprine	L04AX01	219	2.37 ( 2.07 - 2.72 )	2.31 ( 165.68 )	2.31 ( 2.01 )	1.21 ( 1 )	Yes
Topotecan	L01CE01	197	4.07 ( 3.52 - 4.71 )	3.82 ( 419.32 )	3.82 ( 3.3 )	1.93 ( 1.7 )	Yes
Encorafenib	L01EC03	171	2.94 ( 2.52 - 3.43 )	2.83 ( 205.79 )	2.82 ( 2.42 )	1.5 ( 1.26 )	Yes
Anakinra	L04AC03	170	3.67 ( 3.14 - 4.29 )	3.47 ( 305.48 )	3.47 ( 2.97 )	1.8 ( 1.55 )	Yes
Clofarabine	L01BB06	156	3.93 ( 3.33 - 4.62 )	3.7 ( 313.77 )	3.7 ( 3.14 )	1.89 ( 1.62 )	Yes
Basiliximab	L04AC02	151	5.91 ( 4.99 - 6.99 )	5.36 ( 546.15 )	5.35 ( 4.52 )	2.42 ( 2.13 )	Yes
Decitabine	L01BC08	135	2.89 ( 2.43 - 3.44 )	2.78 ( 157.46 )	2.78 ( 2.34 )	1.48 ( 1.2 )	Yes
Gemtuzumab ozogamicin	L01FX02	135	4.69 ( 3.93 - 5.59 )	4.35 ( 355.67 )	4.35 ( 3.64 )	2.12 ( 1.83 )	Yes
Gilteritinib	L01EX13	128	3.54 ( 2.96 - 4.24 )	3.37 ( 217.23 )	3.36 ( 2.81 )	1.75 ( 1.46 )	Yes
Mercaptopurine	L01BB02	125	3.58 ( 2.98 - 4.29 )	3.4 ( 215.75 )	3.4 ( 2.83 )	1.76 ( 1.47 )	Yes
Talimogene laherparepvec	L01XL02	120	5.34 ( 4.42 - 6.45 )	4.89 ( 379.5 )	4.89 ( 4.05 )	2.29 ( 1.97 )	Yes
Interferon alfa 2b	L03AB05	116	2.64 ( 2.19 - 3.18 )	2.55 ( 111.5 )	2.55 ( 2.11 )	1.35 ( 1.06 )	Yes
Vinorelbine	L01CA04	115	3.8 ( 3.14 - 4.59 )	3.59 ( 218.9 )	3.58 ( 2.96 )	1.84 ( 1.53 )	Yes
Cobimetinib	L01EE02	109	4.08 ( 3.35 - 4.96 )	3.83 ( 232.62 )	3.83 ( 3.15 )	1.94 ( 1.61 )	Yes
Cabazitaxel	L01CD04	104	3 ( 2.46 - 3.66 )	2.88 ( 130.24 )	2.88 ( 2.36 )	1.53 ( 1.21 )	Yes
Antiinfectives for systemic use (n=5587)
Immunoglobulin human normal	J06BA02	2478	2.83 ( 2.72 - 2.95 )	2.73 ( 2734.48 )	2.71 ( 2.6 )	1.44 ( 1.37 )	Yes
Palivizumab	J06BD01	651	4.15 ( 3.83 - 4.49 )	3.89 ( 1423.91 )	3.88 ( 3.58 )	1.96 ( 1.83 )	Yes
Sulfamethoxazole trimethoprim	J01EE01	580	3.3 ( 3.03 - 3.59 )	3.15 ( 865.17 )	3.14 ( 2.89 )	1.65 ( 1.52 )	Yes
Piperacillin tazobactam	J01CR05	481	3.2 ( 2.92 - 3.51 )	3.06 ( 679.08 )	3.05 ( 2.78 )	1.61 ( 1.47 )	Yes
Rifampicin	J04BA50	452	3.96 ( 3.6 - 4.36 )	3.73 ( 920.84 )	3.72 ( 3.38 )	1.9 ( 1.75 )	Yes
Simeprevir	J05AP05	242	4.41 ( 3.87 - 5.03 )	4.12 ( 583.06 )	4.12 ( 3.61 )	2.04 ( 1.83 )	Not available
Casirivimab imdevimab	J06BD07	193	3.15 ( 2.72 - 3.64 )	3.01 ( 264.8 )	3.01 ( 2.6 )	1.59 ( 1.36 )	Not available
Nitrofurantoin	J01XE01	155	2.95 ( 2.51 - 3.47 )	2.83 ( 187.77 )	2.83 ( 2.41 )	1.5 ( 1.25 )	Yes
Isoniazid	J04AM03	129	2.54 ( 2.12 - 3.03 )	2.46 ( 113.75 )	2.46 ( 2.06 )	1.3 ( 1.02 )	Yes
Abacavir	J05AF06	122	5.58 ( 4.62 - 6.73 )	5.09 ( 409.56 )	5.09 ( 4.22 )	2.35 ( 2.03 )	Yes
Cefotaxime	J01DD01	104	6.39 ( 5.21 - 7.85 )	5.75 ( 416.18 )	5.74 ( 4.68 )	2.52 ( 2.16 )	Yes
Alimentary tract and metabolism (n=1674)
Sulfasalazine	A07EC01	402	3.49 ( 3.15 - 3.86 )	3.32 ( 662.35 )	3.31 ( 2.99 )	1.73 ( 1.57 )	Yes
Mesalazine	A07EC02	353	2.65 ( 2.38 - 2.95 )	2.56 ( 343.01 )	2.56 ( 2.3 )	1.36 ( 1.19 )	Yes
Agalsidase beta	A16AB04	313	2.98 ( 2.66 - 3.34 )	2.86 ( 386.68 )	2.86 ( 2.55 )	1.52 ( 1.34 )	Yes
Alglucosidase alfa	A16AB07	254	4.25 ( 3.74 - 4.84 )	3.98 ( 579.14 )	3.98 ( 3.5 )	1.99 ( 1.79 )	Yes
Idursulfase	A16AB09	232	5.46 ( 4.77 - 6.26 )	5 ( 756.55 )	4.99 ( 4.36 )	2.32 ( 2.1 )	Yes
Laronidase	A16AB05	120	4.91 ( 4.07 - 5.92 )	4.54 ( 337.96 )	4.54 ( 3.76 )	2.18 ( 1.86 )	Yes
Musculo-skeletal system (n=3136)
Zoledronic acid	M05BA08	2304	3.54 ( 3.39 - 3.69 )	3.36 ( 3853.41 )	3.33 ( 3.19 )	1.74 ( 1.67 )	Yes
Allopurinol	M04AA01	433	2.66 ( 2.42 - 2.93 )	2.57 ( 424.39 )	2.57 ( 2.33 )	1.36 ( 1.21 )	Yes
Onasemnogene abeparvovec	M09AX09	271	16.8 ( 14.63 - 19.31 )	12.64 ( 2963.05 )	12.63 ( 10.99 )	3.66 ( 3.4 )	Yes
Pamidronic acid	M05BA03	128	2.49 ( 2.08 - 2.97 )	2.41 ( 107.99 )	2.41 ( 2.02 )	1.27 ( 0.99 )	Yes
Nervous system (n=2836)
Lamotrigine	N03AX09	1843	3.71 ( 3.54 - 3.89 )	3.51 ( 3351.51 )	3.49 ( 3.33 )	1.8 ( 1.73 )	Yes
Carbamazepine	N03AF01	993	3.68 ( 3.45 - 3.93 )	3.49 ( 1789.97 )	3.47 ( 3.26 )	1.8 ( 1.7 )	Yes
Blood and blood forming organs (n=635)
Epoprostenol	B01AC09	514	2.64 ( 2.41 - 2.88 )	2.55 ( 493.13 )	2.55 ( 2.33 )	1.35 ( 1.21 )	Yes
Albumin human	B05AA01	121	3.73 ( 3.1 - 4.48 )	3.53 ( 223.45 )	3.52 ( 2.93 )	1.82 ( 1.52 )	Yes
Dermatologicals (n=406)
Ivermectin	D11AX22	406	11.18 ( 10.03 - 12.46 )	9.22 ( 3034.05 )	9.21 ( 8.26 )	3.2 ( 3.02 )	No
Genito urinary system and sexhormones (n=207)
Mifepristone	G03XB01	207	2.58 ( 2.24 - 2.97 )	2.5 ( 189.5 )	2.5 ( 2.17 )	1.32 ( 1.1 )	Yes
Various (n=824)
Deferasirox	V03AC03	692	2.94 ( 2.73 - 3.18 )	2.83 ( 833.14 )	2.82 ( 2.61 )	1.5 ( 1.38 )	Yes
Amifostine	V03AF05	132	16.06 ( 13.18 - 19.57 )	12.22 ( 1388.36 )	12.22 ( 10.02 )	3.61 ( 3.21 )	Yes
NA (n=598)
Bamlanivimab	无	394	6.34 ( 5.71 - 7.05 )	5.71 ( 1559.81 )	5.7 ( 5.13 )	2.51 ( 2.34 )	Not available
Folinic acid	无	204	2.73 ( 2.37 - 3.14 )	2.63 ( 211.13 )	2.63 ( 2.29 )	1.4 ( 1.18 )	No
