# Supplementary material for: Drug-induced fever: a pharmacovigilance analysis based on the FDA adverse event reporting system
Source: Int J Clin Pharm. 2026 Apr 1;48(4):1370–80. doi: 10.1007/s11096-026-02113-3 (PMC13369028; doi:10.1007/s11096-026-02113-3)
Supplement: Supplementary file 4 — Supplementary file4 (XLSX 16 kb) [file 11096_2026_2113_MOESM4_ESM.xlsx]

## Sheet: Sheet1
Table S4. Time-to-onset analysis of drug-induced fever for different drugs
Drug	WHO ATC Category	n	TTO (IQR)	α (95% CI)	β (95% CI)	Type
Sulfasalazine	Alimentary tract and metabolism	229	17.5 (8.5-30.5)	29.82 (23.89-37.06)	0.65 (0.57-0.87)	Early failure
Agalsidase beta	Alimentary tract and metabolism	173	327.5 (60.5-1346.5)	632.62 (482.49-832.20)	0.57 (0.51-0.64)	Early failure
Alglucosidase alfa	Alimentary tract and metabolism	130	284.0 (65.8-781.5)	462.45 (312.67-620.67)	0.55 (0.48-0.64)	Early failure
Idursulfase	Alimentary tract and metabolism	125	476.5 (70.5-1371.5)	757.28 (567.77-1008.43)	0.64 (0.57-0.74)	Early failure
Mesalazine	Alimentary tract and metabolism	102	14.5 (2.5-29.8)	38.68 (22.21-64.10)	0.42 (0.38-0.51)	Early failure
Laronidase	Alimentary tract and metabolism	62	348.0 (84.2-1393.2)	567.75 (354.54-897.92)	0.53 (0.44-0.69)	Early failure
Immunoglobulin human normal	Antiinfectives for systemic use	1213	0.5 (0.5-12.5)	14.97 (12.31-18.31)	0.32 (0.31-0.33)	Early failure
Palivizumab	Antiinfectives for systemic use	324	53.0 (15.5-115.5)	68.51 (58.38-79.63)	0.76 (0.69-0.84)	Early failure
Sulfamethoxazole trimethoprim	Antiinfectives for systemic use	229	8.5 (5.5-14.5)	18.87 (14.43-24.44)	0.54 (0.48-0.69)	Early failure
Piperacillin tazobactam	Antiinfectives for systemic use	210	10.5 (2.5-17.5)	11.59 (9.83-13.58)	0.80 (0.69-1.02)	Early failure
Simeprevir	Antiinfectives for systemic use	208	0.5 (0.5-1.5)	2.59 (2.04-3.25)	0.59 (0.54-0.66)	Early failure
Casirivimab imdevimab	Antiinfectives for systemic use	151	0.5 (0.5-0.5)	0.90 (0.73-1.09)	0.92 (0.77-1.43)	Early failure
Rifampicin	Antiinfectives for systemic use	111	12.5 (6.5-22.5)	18.65 (15.03-22.38)	0.94 (0.81-1.18)	Early failure
Nitrofurantoin	Antiinfectives for systemic use	74	3.5 (1.5-6.5)	14.50 (7.05-27.76)	0.39 (0.35-0.49)	Early failure
Abacavir	Antiinfectives for systemic use	63	9.5 (6.0-40.0)	39.78 (21.28-72.64)	0.47 (0.41-0.60)	Early failure
Cefotaxime	Antiinfectives for systemic use	32	14.5 (8.5-20.8)	22.12 (14.00-33.76)	0.80 (0.62-2.35)	Early failure
Isoniazid	Antiinfectives for systemic use	17	23.5 (15.5-35.5)	37.33 (20.51-58.88)	1.00 (0.74-2.38)	Random failure
Rituximab	Antineoplastic and immunomodulating agents	1395	10.5 (0.5-56.0)	28.41 (25.24-32.13)	0.43 (0.42-0.44)	Early failure
Dabrafenib	Antineoplastic and immunomodulating agents	850	25.0 (10.5-65.5)	55.68 (49.56-62.74)	0.62 (0.59-0.65)	Early failure
Everolimus	Antineoplastic and immunomodulating agents	793	39.5 (13.5-116.5)	88.46 (78.18-99.30)	0.61 (0.58-0.65)	Early failure
Atezolizumab	Antineoplastic and immunomodulating agents	659	12.5 (7.5-31.0)	28.18 (25.08-31.89)	0.67 (0.63-0.72)	Early failure
Docetaxel	Antineoplastic and immunomodulating agents	614	9.5 (5.5-44.5)	31.36 (26.52-36.07)	0.57 (0.54-0.62)	Early failure
Gemcitabine	Antineoplastic and immunomodulating agents	533	12.5 (3.5-42.5)	26.85 (23.27-30.70)	0.62 (0.58-0.66)	Early failure
Antithymocyte immunoglobulin	Antineoplastic and immunomodulating agents	530	0.5 (0.5-2.5)	3.26 (2.74-3.89)	0.51 (0.48-0.55)	Early failure
Tisagenlecleucel	Antineoplastic and immunomodulating agents	469	2.5 (1.5-5.5)	6.52 (5.35-7.79)	0.50 (0.46-0.57)	Early failure
Sorafenib	Antineoplastic and immunomodulating agents	455	9.5 (3.5-25.0)	21.60 (18.75-25.46)	0.61 (0.58-0.66)	Early failure
Trametinib	Antineoplastic and immunomodulating agents	429	32.5 (14.5-80.5)	68.40 (58.23-79.51)	0.66 (0.61-0.71)	Early failure
Axicabtagene ciloleucel	Antineoplastic and immunomodulating agents	423	2.5 (1.5-4.5)	4.55 (3.78-5.45)	0.62 (0.56-0.78)	Early failure
Alemtuzumab	Antineoplastic and immunomodulating agents	422	3.5 (0.5-32.5)	15.86 (12.66-19.94)	0.41 (0.39-0.43)	Early failure
Cytarabine	Antineoplastic and immunomodulating agents	416	7.5 (1.5-18.5)	16.79 (14.12-20.34)	0.54 (0.50-0.61)	Early failure
Azacitidine	Antineoplastic and immunomodulating agents	413	17.5 (3.5-56.5)	33.86 (28.28-40.51)	0.57 (0.54-0.61)	Early failure
Ciclosporin	Antineoplastic and immunomodulating agents	413	81.5 (20.5-365.5)	215.45 (176.91-258.52)	0.50 (0.48-0.54)	Early failure
Ipilimumab	Antineoplastic and immunomodulating agents	382	21.5 (6.5-46.2)	32.14 (28.04-36.37)	0.77 (0.71-0.85)	Early failure
Bendamustine	Antineoplastic and immunomodulating agents	365	11.5 (1.5-38.5)	25.79 (21.05-31.73)	0.54 (0.51-0.58)	Early failure
Peginterferon alfa 2a	Antineoplastic and immunomodulating agents	347	25.5 (0.5-86.0)	38.02 (30.92-47.47)	0.52 (0.49-0.56)	Early failure
Canakinumab	Antineoplastic and immunomodulating agents	335	151.5 (32.0-469.0)	265.01 (221.91-315.88)	0.62 (0.58-0.68)	Early failure
Obinutuzumab	Antineoplastic and immunomodulating agents	306	1.5 (0.5-12.5)	11.15 (8.22-15.09)	0.40 (0.38-0.43)	Early failure
Regorafenib	Antineoplastic and immunomodulating agents	297	7.5 (2.5-13.5)	11.83 (9.95-14.27)	0.70 (0.63-0.82)	Early failure
Lapatinib	Antineoplastic and immunomodulating agents	292	43.5 (13.5-103.8)	69.95 (61.36-81.02)	0.80 (0.73-0.89)	Early failure
Blinatumomab	Antineoplastic and immunomodulating agents	292	1.5 (0.5-5.5)	4.92 (4.03-6.06)	0.55 (0.51-0.61)	Early failure
Interferon beta 1b	Antineoplastic and immunomodulating agents	262	191.5 (1.5-1768.2)	390.35 (264.13-534.52)	0.36 (0.33-0.39)	Early failure
Ofatumumab	Antineoplastic and immunomodulating agents	259	1.5 (0.5-62.0)	20.19 (14.63-28.98)	0.38 (0.37-0.40)	Early failure
Peginterferon alfa 2b	Antineoplastic and immunomodulating agents	257	13.5 (0.5-110.5)	36.72 (26.62-49.99)	0.45 (0.42-0.49)	Early failure
Brentuximab vedotin	Antineoplastic and immunomodulating agents	222	13.0 (2.5-68.5)	31.32 (23.95-40.35)	0.56 (0.53-0.61)	Early failure
Fludarabine	Antineoplastic and immunomodulating agents	216	12.0 (3.5-50.2)	32.91 (25.13-41.48)	0.57 (0.53-0.62)	Early failure
Cisplatin	Antineoplastic and immunomodulating agents	213	14.5 (7.5-36.5)	28.26 (23.56-33.58)	0.82 (0.76-0.92)	Early failure
Vemurafenib	Antineoplastic and immunomodulating agents	198	9.5 (5.5-17.5)	23.22 (16.87-31.42)	0.48 (0.39-0.83)	Early failure
Melphalan	Antineoplastic and immunomodulating agents	192	12.5 (5.5-31.5)	26.87 (21.18-33.32)	0.67 (0.60-0.78)	Early failure
Epirubicin	Antineoplastic and immunomodulating agents	177	9.5 (6.5-17.5)	23.07 (17.55-29.32)	0.62 (0.56-0.72)	Early failure
Filgrastim	Antineoplastic and immunomodulating agents	145	4.5 (1.5-10.5)	15.51 (9.63-23.53)	0.41 (0.36-0.50)	Early failure
Topotecan	Antineoplastic and immunomodulating agents	136	11.5 (7.5-31.5)	24.15 (19.04-29.79)	0.85 (0.78-0.95)	Early failure
Leflunomide	Antineoplastic and immunomodulating agents	112	75.0 (25.5-382.2)	210.07 (145.65-294.75)	0.56 (0.51-0.61)	Early failure
Clofarabine	Antineoplastic and immunomodulating agents	87	7.5 (2.5-29.0)	19.33 (13.15-27.87)	0.60 (0.53-0.69)	Early failure
Gemtuzumab ozogamicin	Antineoplastic and immunomodulating agents	83	3.5 (0.5-19.5)	10.61 (6.41-16.96)	0.47 (0.41-0.60)	Early failure
Gilteritinib	Antineoplastic and immunomodulating agents	81	9.5 (3.5-27.5)	17.74 (12.60-24.89)	0.70 (0.61-0.85)	Early failure
Encorafenib	Antineoplastic and immunomodulating agents	77	7.5 (1.5-18.5)	18.87 (11.73-28.12)	0.55 (0.49-0.65)	Early failure
Vinorelbine	Antineoplastic and immunomodulating agents	77	11.5 (5.5-36.5)	24.91 (17.06-36.31)	0.64 (0.53-0.89)	Early failure
Decitabine	Antineoplastic and immunomodulating agents	74	29.5 (14.8-67.2)	53.03 (39.10-70.20)	0.85 (0.73-1.02)	Early failure
Cabazitaxel	Antineoplastic and immunomodulating agents	71	13.5 (6.0-44.5)	30.41 (22.44-41.65)	0.77 (0.67-0.94)	Early failure
Basiliximab	Antineoplastic and immunomodulating agents	70	12.0 (1.8-49.2)	26.64 (17.20-39.91)	0.57 (0.50-0.69)	Early failure
Cobimetinib	Antineoplastic and immunomodulating agents	68	10.5 (7.5-25.2)	26.79 (18.49-38.27)	0.69 (0.59-0.93)	Early failure
Anakinra	Antineoplastic and immunomodulating agents	65	14.5 (0.5-174.5)	78.94 (33.90-151.35)	0.36 (0.33-0.42)	Early failure
Mercaptopurine	Antineoplastic and immunomodulating agents	60	42.5 (17.5-243.0)	139.80 (82.31-220.76)	0.56 (0.49-0.68)	Early failure
Interferon alfa 2b	Antineoplastic and immunomodulating agents	46	16.0 (0.5-141.5)	50.76 (24.12-109.01)	0.38 (0.34-0.47)	Early failure
Azathioprine	Antineoplastic and immunomodulating agents	45	18.5 (12.5-56.5)	69.43 (33.33-148.04)	0.43 (0.38-0.64)	Early failure
Talimogene laherparepvec	Antineoplastic and immunomodulating agents	18	13.0 (0.5-21.5)	13.43 (5.06-29.76)	0.56 (0.45-0.88)	Early failure
Epoprostenol	Blood and blood forming organs	196	309.0 (60.8-892.2)	513.80 (396.61-652.36)	0.59 (0.53-0.66)	Early failure
Albumin human	Blood and blood forming organs	98	0.5 (0.5-1.5)	2.29 (1.51-3.41)	0.56 (0.50-0.74)	Early failure
Ivermectin	Dermatologicals	358	1.5 (1.5-2.5)	2.57 (2.30-2.89)	1.03 (0.93-1.20)	Random failure
Mifepristone	Genito urinary system and sex hormones	194	7.5 (5.5-14.5)	12.71 (11.22-14.27)	1.17 (1.04-1.37)	Wear-out failure
Zoledronic acid	Musculo-skeletal system	1427	1.5 (0.5-2.0)	6.72 (5.77-7.72)	0.39 (0.38-0.40)	Early failure
Onasemnogene abeparvovec	Musculo-skeletal system	210	3.5 (2.5-4.5)	12.01 (8.72-16.20)	0.44 (0.41-0.51)	Early failure
Allopurinol	Musculo-skeletal system	177	21.5 (9.5-28.5)	33.75 (26.03-43.43)	0.66 (0.59-0.79)	Early failure
Pamidronic acid	Musculo-skeletal system	56	2.0 (0.5-244.8)	66.06 (25.50-162.29)	0.31 (0.29-0.34)	Early failure
Bamlanivimab	NA	308	0.5 (0.5-1.5)	1.99 (1.64-2.47)	0.63 (0.54-0.79)	Early failure
Folinic Acid	NA	99	31.5 (8.5-73.0)	49.76 (37.92-66.66)	0.72 (0.63-0.89)	Early failure
Lamotrigine	Nervous system	863	14.5 (9.5-27.5)	27.38 (24.68-30.43)	0.68 (0.62-0.76)	Early failure
Carbamazepine	Nervous system	444	18.0 (9.5-32.8)	43.90 (34.93-55.13)	0.46 (0.43-0.53)	Early failure
Deferasirox	Various	357	53.5 (14.5-320.5)	161.54 (129.14-196.05)	0.54 (0.51-0.57)	Early failure
Amifostine	Various	99	10.5 (7.5-16.5)	16.08 (12.56-20.71)	0.89 (0.75-1.32)	Early failure
Note: When β < 1 and the upper bound of the 95% confidence interval (CI) < 1, the frequency of adverse events initially increases and then declines, corresponding to the early failure type. When β > 1 and the lower bound of the 95% CI > 1, the frequency of adverse events increases progressively over time, indicating the wear-out failure type. When β ≈ 1 and the 95% CI includes 1, the incidence of…
Abbreviation:CI, confidence interval; IQR, interquartile range; TTO, time - to - onset; α, scale parameter; β, shape parameter.
